# Supplementary material for: Beryllium Dimer Reactions with Acetonitrile: Formation of Strong Be−Be Bonds
Source: Molecules. 2023 Dec 28;29(1):177. doi: 10.3390/molecules29010177 (PMC10779904; doi:10.3390/molecules29010177)
Supplement: Supplementary file 1 [file molecules-29-00177-s001.zip]

Archive with 1 entries (1 files):
- molecules-2740914-supplementary.pdf
